# Supplementary material for: Dissect Gender-Dependent Susceptibility SNPs in Progressive Osteoarthritis Using Regulator Motif Candidate of Genetic Association Strategy (RMCGA)
Source: Int J Mol Sci. 2025 Apr 26;26(9):4117. doi: 10.3390/ijms26094117 (PMC12071535; doi:10.3390/ijms26094117)
Supplement: Supplementary file 1 [file ijms-26-04117-s001.zip]

Archive with 1 entries (1 files):
- ijms-3576617-supplementary.pdf
